# Supplementary material for: Investigating the influence of diet diversity on infection outcomes in a bumble bee (Bombus impatiens) and microsporidian (Nosema bombi) host-pathogen system
Source: Front Insect Sci. 2023 Aug 17;3:1207058. doi: 10.3389/finsc.2023.1207058 (PMC10926413; doi:10.3389/finsc.2023.1207058)
Supplement: Supplementary file 2 [file Table_1.xlsx]

## Sheet: Supplementary Table 1
Supplementary Table 1. Sequences and proposed identities based on NCBI blastn hits of samples of individual pollen treatments based on trnL-trnF and ITS2 barcoding regions (Kamo et al. 2018).
Type	Sample	Gene	Sequence	Top BLAST hit	Query coverage	Percent_identity
O	1	trnL intron and trnL-trnF intergenic spacer of chloroplast DNA (trnL-trnF)	ATCATTGTTAATCATTCCAATTTTCAAAAGGGATTCCTTGTTTTACTCAAAGAAGTTCGTTTGGATGTCTATCCTATCTATCACAAAACTTGTGAAAAGAAATGAAAAGAAAAAAAAAAATGCAGCTCAGATACATTTGTGAAAAACTCGAATAAATGAGAAAGATAACGAATTTTGAATCGTTAACGAAAAGAGAGAATTAGATAAACAATTAGGGAGTCGAGTGGGTCCCTTTTTGGGGATAGAGGGACTTGAACCCTCACGATTTATAAAGTCGACGGATTTTCCTTTTACTATAAATTTCTTTGTTGTCGATATTGACATGTAGAATGGGACTCTATCTTTACTCTCGTCCAATTAATCAGCAGATTCTGGGGTGAATGATCTGATCAATGAATA…	Salix tetrasperma	1	0.986
O	1	internal transcribed spacer 2 region of nuclear ribosomal DNA (ITS2)	AACGCAGCGAAATGCGATACTTGGTGTGAATTGCAGAATCCCGTGAACCATCGAGTCTTTGAACGCAAGTTGCGCCCGAGGCCTCCTGGTCGAGGGCACGTCTGCCTGGGTGTCACGCATCGTCGCCCCCACCCCCCTCGGCTCACGAGGGCGGGGCGGATACTGGTCTCCCGCGCGCTCCCGCCCGTGGTTGGCCTAAAATCGAGTCCTCGGCGACGGTCGCCACGACAAGCGGTGGTTGAGAGACCCTCGGACACGGTCGTGCGCGTGCCCGTCGCCCCCTGGACCTCCCGGACCCCCGAGCATTGGCTTTCAAGGATGCTCTCGTTGCGACCCCAGGTCAGGCGGGACTACCCGCTGAGTTTAAGCATATCAA	Salix amygdaloides	0.97	0.9973
O	2	trnL intron and trnL-trnF intergenic spacer of chloroplast DNA (trnL-trnF)	ATCATTGTTAATCATTCCAATTTTCAAAAGGGATTCCTTGTTTTACTCAAAGAAGTTCGTTTGGATGTCTATCCTATCTATCACAAAACTTGTGAAAAGAAATGAAAAGAAAAAAAAAAATGCAGCTCAGATACATTTGTGAAAAACTCGAATAAATGAGAAAGATAACGAATTTTGAATCGTTAACGAAAAGAGAGAATTAGATAAACAATTAGGGAGTCGAGTGGGTCCCTTTTTGGGGATAGAGGGACTTGAACCCTCACGATTTATAAAGTCGACGGATTTTCCTTTTACTATAAATTTCTTTGTTGTCGATATTGACATGTAGAATGGGACTCTATCTTTACTCTCGTCCAATTAATCAGCAGATTCTGGGGTGAATGATCTGATCAATGAATA…	Salix tetrasperma	1	0.986
O	2	internal transcribed spacer 2 region of nuclear ribosomal DNA (ITS2)	AACGCAGCGAAATGCGATACTTGGTGTGAATTGCAGAATCCCGTGAACCATCGAGTCTTTGAACGCAAGTTGCGCCCGAGGCCTCCTGGTCGAGGGCACGTCTGCCTGGGTGTCACGCATCGTCGCCCCCACCCCCCTCGGCTCACGAGGGCGGGGCGGATACTGGTCTCCCGCGCGCTCCCGCCCGTGGTTGGCCTAAAATCGAGTCCTCGGCGACGGTCGCCACGACAAGCGGTGGTTGAGAGACCCTCGGACACGGTCGTGCGCGTGCCCGTCGCCCCCTGGACCTCCCGGACCCCCGAGCATTGGCTTTCAAGGATGCTCTCGTTGCGACCCCAGGTCAGGCGGGACTACCCGCTGAGTTTAAGCATATCAA	Salix amygdaloides	0.97	0.9973
O	3	trnL intron and trnL-trnF intergenic spacer of chloroplast DNA (trnL-trnF)	ATCATTGTTAATCATTCCAATTTTCAAAAGGGATTCCTTGTTTTACTCAAAGAAGTTCGTTTGGATGTCTATCCTATCTATCACAAAACTTGTGAAAAGAAATGAAAAGAAAAAAAAAAATGCAGCTCAGATACATTTGTGAAAAACTCGAATAAATGAGAAAGATAACGAATTTTGAATCGTTAACGAAAAGAGAGAATTAGATAAACAATTAGGGAGTCGAGTGGGTCCCTTTTTGGGGATAGAGGGACTTGAACCCTCACGATTTATAAAGTCGACGGATTTTCCTTTTACTATAAATTTCTTTGTTGTCGATATTGACATGTAGAATGGGACTCTATCTTTACTCTCGTCCAATTAATCAGCAGATTCTGGGGTGAATGATCTGATCAATGAATA…	Salix tetrasperma	1	0.986
O	3	internal transcribed spacer 2 region of nuclear ribosomal DNA (ITS2)	AACGCAGCGAAATGCGATACTTGGTGTGAATTGCAGAATCCCGTGAACCATCGAGTCTTTGAACGCAAGTTGCGCCCGAGGCCTCCTGGTCGAGGGCACGTCTGCCTGGGTGTCACGCATCGTCGCCCCCACCCCCCTCGGCTCACGAGGGCGGGGCGGATACTGGTCTCCCGCGCGCTCCCGCCCGTGGTTGGCCTAAAATCGAGTCCTCGGCGACGGTCGCCACGACAAGCGGTGGTTGAGAGACCCTCGGACACGGTCGTGCGCGTGCCCGTCGCCCCCTGGACCTCCCGGACCCCCGAGCATTGGCTTTCAAGGATGCTCTCGTTGCGACCCCAGGTCAGGCGGGACTACCCGCTGAGTTTAAGCATATCAA	Salix amygdaloides	0.97	0.9973
Y	1	trnL intron and trnL-trnF intergenic spacer of chloroplast DNA (trnL-trnF)	AAATAAGACTTTGTAAGTTTCAGTAGGAGTAATGATATGTATTGTTAATCATTCAAATGAGGATTCCTGGCTCAAAGATAAGATGTTCATTTGTACATTTATCATATATAAAAAAATTTACGTCTATCATATATATTTATATTACATTACATATTCCAAACATATTCCACATATTCCAAGACTTGTGATAAGAAAAATTCAAATTCCGCTCAGATCCATTTGTGAAAGAATAGAATTAATAAGAAACATAACGAATTTGGAACCACTAAAAAAAAAAGAGGATATAGGATAAATAATTAGAGAGTTAAACGGGCCTTTTGGGGATAGAGGGACTTGAACCCTCACGATTTCTAAAATCGACGGATTTTCCTCTTACTATAAATTTCATTGTTGTCGGTA…	Gleditsia triacanthos	1	1
Y	1	internal transcribed spacer 2 region of nuclear ribosomal DNA (ITS2)	AACGTAGCGAAATGCGATACTTGGTGTGAATTGCAGAATCCCGTGAACCATCGAGTCTTTGAACGCAAGTTGCGCCCGAAGCCATTAGGCCGAGGGCACGTCTGCCTGGGTGTCACACAACGTCGCCCCCTCCCCGCCGCCCCCAAGGCGGCGATCCGGGCGGGGCGGACGATGGCCTCCCGGGGGCGACTCGCCCCGCGGATGGCCGAAAGACGAGCCTGCGGCGCGGACCGCCGCGACGGACGGTGGAAGAGCGAAACCTCGAGACCGGTCGCGCGCGAGTCCCCTCCCTTGGGCAGGCTGCGAGACCCTACGGTGTCGTCGCGTAGCGCGGGCGCCTACGACGCGACCCCAGGTCAGGCGGGGCCACCCGCTGAGTTTAA	Gleditsia triacanthos	1	1
Y	2	trnL intron and trnL-trnF intergenic spacer of chloroplast DNA (trnL-trnF)	AAATAAGACTTTGTAAGTTTCAGTAGGAGTAATGATATGTATTGTTAATCATTCAAATGAGGATTCCTGGCTCAAAGATAAGATGTTCATTTGTACATTTATCATATATAAAAAAATTTACGTCTATCATATATATTTATATTACATTACATATTCCAAACATATTCCACATATTCCAAGACTTGTGATAAGAAAAATTCAAATTCCGCTCAGATCCATTTGTGAAAGAATAGAATTAATAAGAAACATAACGAATTTGGAACCACTAAAAAAAAAAGAGGATATAGGATAAATAATTAGAGAGTTAAACGGGCCTTTTGGGGATAGAGGGACTTGAACCCTCACGATTTCTAAAATCGACGGATTTTCCTCTTACTATAAATTTCATTGTTGTCGGTA…	Gleditsia triacanthos	1	1
Y	2	internal transcribed spacer 2 region of nuclear ribosomal DNA (ITS2)	AACGTAGCGAAATGCGATACTTGGTGTGAATTGCAGAATCCCGTGAACCATCGAGTCTTTGAACGCAAGTTGCGCCCGAAGCCATTAGGCCGAGGGCACGTCTGCCTGGGTGTCACACAACGTCGCCCCCTCCCCGCCGCCCCCAAGGCGGCGATCCGGGCGGGGCGGACGATGGCCTCCCGGGGGCGACTCGCCCCGCGGATGGCCGAAAGACGAGCCTGCGGCGCGGACCGCCGCGACGGACGGTGGAAGAGCGAAACCTCGAGACCGGTCGCGCGCGAGTCCCCTCCCTTGGGCAGGCTGCGAGACCCTACGGTGTCGTCGCGTAGCGCGGGCGCCTACGACGCGACCCCAGGTCAGGCGGGGCCACCCGCTGAGTTTAA	Gleditsia triacanthos	1	1
Y	3	trnL intron and trnL-trnF intergenic spacer of chloroplast DNA (trnL-trnF)	AAATAAGACTTTGTAAGTTTCAGTAGGAGTAATGATATGTATTGTTAATCATTCAAATGAGGATTCCTGGCTCAAAGATAAGATGTTCATTTGTACATTTATCATATATAAAAAAATTTACGTCTATCATATATATTTATATTACATTACATATTCCAAACATATTCCACATATTCCAAGACTTGTGATAAGAAAAATTCAAATTCCGCTCAGATCCATTTGTGAAAGAATAGAATTAATAAGAAACATAACGAATTTGGAACCACTAAAAAAAAAAGAGGATATAGGATAAATAATTAGAGAGTTAAACGGGCCTTTTGGGGATAGAGGGACTTGAACCCTCACGATTTCTAAAATCGACGGATTTTCCTCTTACTATAAATTTCATTGTTGTCGGTA…	Gleditsia triacanthos	1	1
Y	3	internal transcribed spacer 2 region of nuclear ribosomal DNA (ITS2)	AACGTAGCGAAATGCGATACTTGGTGTGAATTGCAGAATCCCGTGAACCATCGAGTCTTTGAACGCAAGTTGCGCCCGAAGCCATTAGGCCGAGGGCACGTCTGCCTGGGTGTCACACAACGTCGCCCCCTCCCCGCCGCCCCCAAGGCGGCGATCCGGGCGGGGCGGACGATGGCCTCCCGGGGGCGACTCGCCCCGCGGATGGCCGAAAGACGAGCCTGCGGCGCGGACCGCCGCGACGGACGGTGGAAGAGCGAAACCTCGAGACCGGTCGCGCGCGAGTCCCCTCCCTTGGGCAGGCTGCGAGACCCTACGGTGTCGTCGCGTAGCGCGGGCGCCTACGACGCGACCCCAGGTCAGGCGGGGCCACCCGCTGAGTTTAA	Gleditsia triacanthos	1	1
G	1	trnL intron and trnL-trnF intergenic spacer of chloroplast DNA (trnL-trnF)	CCCCACCCTTGTAGAATTTCTTGTATCTTCAAAAAGAAAACTTTGTAAGTTTCAATACAGTACAAATAATGATATGGATTGTTAATTATTCAAATTTAACACATTATTCAAAGATGCTGATTTACATTTGTACACGTATCATTATCATATATATCACACACAAGGCTTGTGATGTGATAAGAAAACAATTTTCTGCTCGGATAGGTTTGTGAAAGAGTAGAGTGAGAATGACTGAGAAACATAACCAATTTCGAGTCGCTAATAAAATGAGAAGATAAATAATTAGGGAGGCAACGAGGCAACCAGGTCTTTTTGGGGATAGAGGGACTTGAACCCTCACGATTTCTAAAGTCGACGGATTTTCCTCTTACTATAAATTTCATTGTTGTCGATATTGAC…	Rubus sp.	0.99	1
G	1	internal transcribed spacer 2 region of nuclear ribosomal DNA (ITS2)	ATACTTGGTGTGAATTGCAGAATCCCGTGAACCATCGAGTCTTTGAACGCAAGTTGCGCCCGAAGCCATTAGGCCGAGGGCACGCCTGCCTGGGCGTCACACGTCGTTGCCCCCCCCAAACCCCTCGGGAGTTGGGCGGGACGGATGATGGCCTCCCGTGTGCTCTGTCATGCGGTTGGCATAAAAACAAGTCCTCGGCGACTAACGCCACGACAATTGGTGGTTGTCAAACCTCTGTTGCCTATCGTGTGCGCGTGTCGAGCGAGGGCTCAACAAACCATGTTGCATCGATTCGTCGATGCTTTCAACGCGACCCCAGGTCAGGCGG	Rubus pinnatus x Rubus sp.	1	1
G	2	trnL intron and trnL-trnF intergenic spacer of chloroplast DNA (trnL-trnF)	CCCCACCCTTGTAGAATTTCTTGTATCTTCAAAAAGAAAACTTTGTAAGTTTCAATACAGTACAAATAATGATATGGATTGTTAATTATTCAAATTTAACACATTATTCAAAGATGCTGATTTACATTTGTACACGTATCATTATCATATATATCACACACAAGGCTTGTGATGTGATAAGAAAACAATTTTCTGCTCGGATAGGTTTGTGAAAGAGTAGAGTGAGAATGACTGAGAAACATAACCAATTTCGAGTCGCTAATAAAATGAGAAGATAAATAATTAGGGAGGCAACGAGGCAACCAGGTCTTTTTGGGGATAGAGGGACTTGAACCCTCACGATTTCTAAAGTCGACGGATTTTCCTCTTACTATAAATTTCATTGTTGTCGATATTGAC…	Rubus sp.	0.99	1
G	2	internal transcribed spacer 2 region of nuclear ribosomal DNA (ITS2)	TACTTGGTGTGAATTGCAGAATCCCGTGAACCATCGAGTCTTTGAACGCAAGTTGCGCCCGAAGCCATTAGGCCGAGGGCACGCCTGCCTGGGCGTCACACGTCGTTGCCCCCCCCAAACCCCTCGGGAGTTGGGCGGGACGGATGATGGCCTCCCGTGTGCTCTGTCATGCGGTTGGCATAAAAACAAGTCCTCGGCGACTAACGCCACGACAATTGGTGGTTGTCAAACCTCTGTTGCCTATCGTGTGCGCGTGTCGAGCGAGGGCTTAACAAACCATGTTGCA	Rubus canadensis	1	0.9965
G	3	trnL intron and trnL-trnF intergenic spacer of chloroplast DNA (trnL-trnF)	CCCCACCCTTGTAGAATTTCTTGTATCTTCAAAAAGAAAACTTTGTAAGTTTCAATACAGTACAAATAATGATATGGATTGTTAATTATTCAAATTTAACACATTATTCAAAGATGCTGATTTACATTTGTACACGTATCATTATCATATATATCACACACAAGGCTTGTGATGTGATAAGAAAACAATTTTCTGCTCGGATAGGTTTGTGAAAGAGTAGAGTGAGAATGACTGAGAAACATAACCAATTTCGAGTCGCTAATAAAATGAGAAGATAAATAATTAGGGAGGCAACGAGGCAACCAGGTCTTTTTGGGGATAGAGGGACTTGAACCCTCACGATTTCTAAAGTCGACGGATTTTCCTCTTACTATAAATTTCATTGTTGTCGATATTGAC…	Rubus sp.	0.99	1
G	3	internal transcribed spacer 2 region of nuclear ribosomal DNA (ITS2)	ATACTTGGTGTGAATTGCAGAATCCCGTGAACCATCGAGTCTTTGAACGCAAGTTGCGCCCGAAGCCATTAGGCCGAGGGCACGCCTGCCTGGGCGTCACACGTCGTTGCCCCCCCCAAACCCCTCGGGAGTTGGGCGGGACGGATGATGGCCTCCCGTGTGCTCTGTCATGCGGTTGGCATAAAAACAAGTCCTCGGCGACTAACGCCACGACAATTGGTGGTTGTCAAACCTCTGTTGCCTATCGTGTGCGCGTGTCGAGCGAGGGCTCAACAAACCATGTTGCATCGATTCGTCGATGCTTTCAACGCGACCCCAGGTCAGGCGG	Rubus pinnatus x Rubus sp.	1	1
